# Supplementary material for: Potato Non-Specific Lipid Transfer Protein StnsLTPI.33 Is Associated with the Production of Reactive Oxygen Species, Plant Growth, and Susceptibility to Alternaria solani
Source: Plants (Basel). 2023 Aug 31;12(17):3129. doi: 10.3390/plants12173129 (PMC10490331; doi:10.3390/plants12173129)
Supplement: Supplementary file 1 [file plants-12-03129-s001.zip]

Archive with 2 entries (2 files):
- plants-2564693-supplementary.pdf
- Supplementary Tables 1-4_v3.xlsx
