# Supplementary material for: Potato Non-Specific Lipid Transfer Protein StnsLTPI.33 Is Associated with the Production of Reactive Oxygen Species, Plant Growth, and Susceptibility to Alternaria solani
Source: Plants (Basel). 2023 Aug 31;12(17):3129. doi: 10.3390/plants12173129 (PMC10490331; doi:10.3390/plants12173129)
Supplement: Supplementary file 1 [file plants-12-03129-s001.zip › Supplementary Tables 1-4_v3.xlsx]

## Sheet: Table S1
Table S1. The putative cis-acting regulatory elements in the promoter of the StnsLTPI.33 gene.
Site name	Organism	Position	Strand	Sequence	Function
AuxRE	Glycine max	547	-	TGTCTCAATAAG	part of an auxin-responsive element
CGTCA-motif	Hordeum vulgare	527	+	CGTCA	cis-acting regulatory element involved in the MeJA-responsiveness
TGACG-motif	Hordeum vulgare	527	-	TGACG	cis-acting regulatory element involved in the MeJA-responsiveness

## Sheet: Table S2
Table S2. Amounts of leaf metabolites in the StnslTPI.33-overexpression line nsLTP10 and the control Premier Russet (PR). Values were normalized to both sample weight and internal standard. Features with "XX.XXXX min" names were prominent peaks in the chromatograms that were not identified by the automated search process.
Sample ID	L-(+) lactic acid	2-hydroxybutyric acid	9.4619 min	9.8666 min	phosphoric acid	maleic acid	succinic acid	fumaric acid	11.2515 min	11.6493 min	D-malic acid	15.9067 min	quinic acid	21.7660 min	D-sphingosine 3	Sucrose	maltotriose 2	1,3-propanediol	nicotinic acid	glycolic acid	glycerol	2-hydroxypyridine	21.9900 min	L-alanine 1	2-hexenoic acid	8.1608 min	L-leucine 1	8.3378 min	DL-isoleucine 1	L-proline 1	malonic acid 1	L-valine 2	benzoic acid	L-serine 1	10.1118 min	glycine	glyceric acid	10.9963 min	methyltartronic acid	aspartic acid 1	12.3906 min	citramalic acid	L-homoserine 2	D-threitol	salicylic acid	L-pyroglutamic acid	13.2113 min	Phenylalanine 1	threonic acid
LPT10#1	0.247045	21.4258	2.88255	5.0185	49.5135	13.305	5.36482	7.47029	3.18895	4.15158	460.051	2.05792	144.636	5.39731	15.3157	740.901	4.04398	0.14264	0.60736	0.246841	1.58208	1.22324	1.74237	3.02692	0.0760114	1.01165	0.15267	0.837097	0.485279	1.22382	4.46781	0.220274	0.477419	19.6145	9.62607	1.06102	35.2817	0.161083	2.31005	18.1222	1.37391	1.71865	0.0229378	0.92939	0.0486533	9.68528	24.276	4.17389	3.19415
LPT10#2	0.320879	17.8638	3.19554	5.28509	77.1191	13.0253	4.74542	6.23473	3.2425	4.96935	514.693	1.8794	178.496	7.73389	14.3277	794.77	4.17138	0.155528	0.64246	0.223356	6.3613	1.20209	1.76079	5.2369	0.105777	0.452098	0.245936	0.621897	0.425369	0.138009	4.25716	0.278211	0.538467	14.6489	11.3818	0.804518	29.5702	0.256123	2.81106	32.8464	0.410253	2.07276	0.0720376	0.536301	0.088971	8.23202	21.0985	2.14066	4.27686
LPT10#3	0.304828	26.8874	3.60518	6.68523	26.7794	16.611	3.92271	7.81835	3.78782	5.32312	505.583	2.64124	148.486	7.34588	16.7399	797.969	2.94988	0.198233	0.540965	0.276129	3.17119	1.19505	1.66135	3.53823	0.184677	0.630483	0.146714	0.554767	0.391281	0.944299	3.06163	0.245597	0.518378	10.99	9.31836	0.301218	32.9338	0.0627944	3.89189	35.4036	1.41443	1.9339	0.0496691	0.4742	0.119403	7.59955	24.1932	2.98781	2.25039
PR#1	0.237397	15.0036	2.45539	3.7417	54.0809	11.2538	6.74089	5.90484	3.57166	3.30035	450.951	1.75895	225.253	8.08044	11.5596	775.864	4.2942	0.151119	0.500288	0.362213	3.36088	1.57656	2.19696	4.12184		0.787719	0.399505	0.412241	1.07393	5.48194	6.40563	0.790478	0.533829	18.0403	7.32081	3.50508	68.0451	0.0473891	1.17511	15.7507	0.126722	2.88679	0.0385316	1.06983	0.0883444	7.49742	30.2243	3.04656	19.7717
PR#2	0.36942	25.1558	3.2901	7.22224	94.7596	7.8041	6.04909	10.1773	3.89845	4.24424	387.953	1.94827	207.732	7.45751	12.0892	739.861	5.97179	0.164666	0.54103	0.609241	1.73693	1.88965	1.9839	8.28343	0.0881443	1.63604	0.29933	0.50323	0.679746	4.06488	4.84163	1.99012	0.636368	27.83	18.1541	4.34326	47.9113	0.363392	1.72444	57.7263	3.71639	2.59037	0.0406286	1.05664	0.164267	19.2015	22.1335	5.00859	16.3159
PR#3	0.257246	18.2539	2.36022	4.17363	124.319	7.51075	6.61463	5.94487	2.6251	3.41805	386.744	1.79338	168.234	7.57312	14.9959	610.213	3.68706	0.118173	0.681815	0.255178	2.44481	1.02399	2.1073	7.19347	0.181403	1.41705	0.493053	0.952157	0.792227	34.1528	4.73243	0.972491	0.521873	22.7765	9.95652	4.03233	49.4811	0.182692	2.25512	25.2272	1.19259	2.53559	0.0506362	1.25791	0.0811602	7.18663	19.4453	2.77911	18.5004
[truncated: 96 more columns]

## Sheet: Table S3
Table S3. List of differentially-accumulated metabolites in the StnslTPI.33-overexpression line LTP10 compared to the control Premier Russet (PR). This list was generated by Volcano plot analysis in MetaboAnalyst 5.0 with the following settings: FC>2, raw p-value<0.1, missing values: unchecked "Remove features with >50% missing values", checked "Replace by LoDs (1/5 of the minimum positive value …
	FC	log2(FC)	raw.pval
galactinol 2	0.45879	-1.1241	0.098238			Raw p-values <0.05 are in red.
O-phosphocolamine	0.076134	-3.7153	0.075929			FC > 4 are highlighted in yellow.
lactulose 3	0.20337	-2.2978	0.061925
14.0176 min	0.17077	-2.5498	0.058464
20.1003 min	0.31897	-1.6485	0.05772
galactonic acid 2	0.34183	-1.5486	0.05618
L-valine 2	0.19826	-2.3345	0.054976
arabitol	0.39893	-1.3258	0.048983
galacturonic acid 1	0.47704	-1.0678	0.048215
rhamnose 2	0.35003	-1.5145	0.045702
lactose 1	0.43456	-1.2024	0.044784
mucic acid	0.3603	-1.4727	0.037818
pipecolic acid 1	0.12424	-3.0088	0.036661
L-leucine 1	0.45753	-1.1281	0.028803
putrescine	2.7281	1.4479	0.02733
uric acid 1	0.42469	-1.2355	0.025781
melibiose 2	0.47527	-1.0732	0.012089
palatinose	0.46513	-1.1043	0.0048572
20.8421 min	0.42661	-1.229	0.003011
15.8692 min	0.40154	-1.3164	0.0029116
glycine	0.18238	-2.455	0.00061285
threonic acid	0.17809	-2.4893	0.00021348

## Sheet: Table S4
Table S4. Primers and sequences used in this study.
Primer Name	Sequence (5’ – 3’)	Purpose
nsLTPfwd	CTCAAGCAAATACATTACATT	Cloning of nsLTP cDNA
nsLTPrev	TGAAGACTGGATTGTTGAA
nsLTPattFwd	GGGGACAAGTTTGTACAAAAAAGCAGGCTAACATGGAAATGGTTAGCAAAATTG	Cloning of nsLTP overexpression constructs
nsLTPattRev	GGGGACCACTTTGTACAAGAAAGCTGGGTGCTTTCATCAACCTTACTGGATC
nsLTP-attB	GGGGACAAGTTTGTACAAAAAAGCAGGCTTCATGGAAATGGTTAGCAAAATTGTATGCTTTGTGTTTTTGTGCATGGTGGTGGTTGCACCCCATGCAGAGGCAATGAGCTGTAGCCAAGTTTCGTCTAGCTTGGCTCCTTGTGTCCCTTATCTTCAAGGGCGCGGCCCTCTAGGAGGTTGTTGCGGTGGTGTTAAGAGTCTGGTGGGTGCAGTCAAGACCCCAGCGGACCGAAGGACAGCATGCACTTGTATAAAATCAGTAGCTAATGCTGTTAAGGGACTTGATACCGGCAGAGCCGCTGGTCTCCCTAGTACTTGTGGCGTTAACATCCCTTACGATATCAGCCCCTCCGTTGATTGCTCCAAGATCCAGTACCCAGCTTTCTTGTACAAAGTGGT…	Open Reading Frame of StnsLTPI.33 with attB1 and attB2 sequences in 5' and 3' (in bold), respectively
BGLU15-mcherry pDONR Fp	GGGGACAAGTTTGTACAAAAAAGCAGGCTTAATGAGAGGTAATTATCTT	Cloning of the ORF of BGLU15-mCherry into pMDC32
BGLU15-mcherry pDONR Rp	GGGGACCACTTTGTACAAGAAAGTGGGTCTTAGGATCCCTTGTACAG
NOSrev	TATTGCCAAATGTTTGAACG	Sequencing of inserts cloned upstream of NOS terminator in pMDC32
nsLTP-F1	CCTTGTGTCCCTTATCTTCA	PCR genotyping of regenerated plants
ABC-R2	AAGACCGGCAACAGGATTC
Po_qPCR-10F	GCTGTTGCGGTGGTGTTAAG	qPCR nsLTP gene (SpuDB: Soltu.DM.10G018670 - NCBI: XM_006362297)
Po_qPCR-10R	CTCTGCCGGTATCAAGTCCC
EF1a-Fwd1	CTGGTATGGTTGTGACCTTTG	qPCR EF1α (SpudDB: Soltu.DM.06G005580 - NCBI: AB061263)
EF1a-Rev1	TTGAACCCAACATTGTCACC
18S-Fwd	GGGCATTCGTATTTCATAGTCAGAG	qPCR 18S (SpudDB: St1-St11G512320 - NCBI: X67238)
18S-Rev	CGGTTCTTGATTAATGAAAACATCCT
L2-Fwd	GGCGAAATGGGTCGTGTTAT	qPCR L2 (SpudDB: Soltu.DM.10G001950 - NCBI: DQ252497)
L2-Rev	CATTTCTCTCGCCGAAATCG
N2258	GTCGATCACGAAACGCAGACA	Potato Virus Y multiplex PCR (JL-F2) (Lorenzen et al., 2006)
N5707	GTGTCTCACCAGGGCAAGAAC
S5585m	GGATCTCAAGTTGAAGGGGAC
O2172	CAACTATGATGGATTTGGCGA
O2439c	CCCAAGTTCAGGGCATGCAT	Potato Virus Y multiplex PCR (JL-R2) (Lorenzen et al., 2006)
A6032m	CTTGCGGACATCACTAAAGCG
O6266c	CTCCTGTGCTGGTATGTCCT
N2650c	TGATCCACAACTTCACCGCTA
